# Supplementary material for: Ultrasound-Guided Botulinum Toxin Injections for Hand Spasticity: A Technical Guide for the Dorsal Approach
Source: Toxins (Basel). 2025 May 3;17(5):225. doi: 10.3390/toxins17050225 (PMC12116167; doi:10.3390/toxins17050225)
Supplement: Supplementary file 1 [file toxins-17-00225-s001.zip]

Archive with 4 entries (3 files):
- Supplementary Videos/
- Supplementary Videos/Supplementary Video 1.avi
- Supplementary Videos/Supplementary Video 2.avi
- Supplementary Videos/Supplementary Video 3.avi
